# Supplementary material for: Effects of anabolic and catabolic nutrients on woody plant encroachment after long-term experimental fertilization in a South African savanna
Source: PLoS One. 2017 Jun 29;12(6):e0179848. doi: 10.1371/journal.pone.0179848 (PMC5491051; doi:10.1371/journal.pone.0179848)
Supplement: S1 Raw Data — [See file number 15; “S1 Raw Data.xlsx”.] (XLSX) [file pone.0179848.s015.xlsx]

## Sheet: Metadata
Column headings	Explanation	Unit
Sample	A reference code given to each sample in the dataset following collection
Treatment	Treatment code referencing the Ammonium sulphate (AS) and Superphosphate (SP) applications. Corresponds to Table 1 in the main document.
SP	Superphosphate application (kilograms per hectare per year)	kg ha-1 year-1
AS	Ammonium sulphate application (kilograms per hectare per year)	kg ha-1 year-1
TreeNum	Number of trees counted in each sampling plot
TreeHt	The maximum tree height in each sampling plot	m
pH	pH determined using soil/distilled water ratio of 1:5
pH (KCl)	pH determined using a 1 M KCl solution, soil/KCl ratio of 1:2.5
Acidity	Exchangable acidity determined using 0.5 mol per liter potassium sulphate and analysed by volumetric titration	cmol kg-1
Acid saturation	Acid saturation calculated as: Acid saturation = (Exchangeable acidity ÷ ECEC) × 100; where ECEC = Ca + Mg + K + Na + exchangeable acidity	%
EC	Electrical conductivity (EC), determined using a soil/distilled water ratio of 1:2.5	μS cm-1
WDC	Water dispersible clay	%
Na	Sodium, extracted in 1% citric acid	mg kg-1
Mg	Magnesium, extracted in 1% citric acid	mg kg-1
K	Potassium, extracted in 1% citric acid	mg kg-1
Ca	Calcium, extracted in 1% citric acid	mg kg-1
P	Phosphorus, extracted in 1% citric acid	mg kg-1
S	Sulpher, extracted in calcium phosphate	mg kg-1
C	Carbon, determined using the Walkley-Black method	%
N	Total nitrogen, determined using the Dumas Combustion method	mg kg-1
N-NH4	Ammonium, extracted using 1 mol dm-3 potassium chloride, analysed using the calorimetric method	mg kg-1
N-NO3	Nitrate, extracted using 1 mol dm-3 potassium chloride, analysed using the calorimetric method	mg kg-1
B	Boron, extracted in hot water	mg kg-1
Mn	Manganese, extracted in 0.02M di-ammonium EDTA	mg kg-1
Cu	Copper, extracted in 0.02M di-ammonium EDTA	mg kg-1
Zn	Zinc, extracted in 0.02M di-ammonium EDTA	mg kg-1

## Sheet: Data
Sample	Treament	SP	AS	TreeNum	TreeHt	pH	pH (KCl)	Acidity	Acid saturation	EC	WDC	Na	Mg	K	Ca	P	S	C	N	N-NH4	N-NO3	B	Mn	Cu	Zn
Mills1E	AS0SP0	0	0	21	22.2	6.33	5.3	0.75	9.36519	88.3	3.93459	7	344.4	241	748	10	9.2	2.59	1600	15.32	7.4	0.13	317.4	3.31	7.68
Mills24E	AS0SP0	0	0	9	25.5	6.6	5.7	0.54	4.83609	109.5	8.30276	9	417.6	381	1226	16	9.6	2.61	2500	16.66	8.84	0.29	304.1	4.08	6.04
Mills45E	AS0SP0	0	0	30	78.6	6.3	5.8	0.68	5.36683	213	2.29485	9	441.6	449	1424	16	14	3.47	2300	40.59	13.55	0.49	291.6	2.93	6.16
Mills56E	AS0SP0	0	0	5	14.13	6.29	5.2	0.85	10.6569	77.2	7.07468	9	342	303	692	12	9.2	1.95	1700	26.88	3.64	0.13	343.5	4.17	6.5
Mills17E	AS0SP1	233	0	10	25	5.97	5	0.89	11.3277	60.6	2.25968	8	246	227	860	93	8.4	2.03	2200	13.79	2.62	0.16	338	3.99	5.06
Mills41E	AS0SP1	233	0	17	52.9	5.83	5.1	1.52	11.3671	198.1	1.81562	7	405.6	492	1436	103	27	4.8	3200	64.47	13.98	0.47	321.7	3.68	8.11
Mills52E	AS0SP1	233	0	15	24.9	6.12	5.2	1.11	10.626	113.5	2.98461	8	298.8	371	1172	86	16	2.94	2600	23.32	4.34	0.22	292.6	3.09	8.07
Mills5E	AS0SP1	233	0	3	1.8	6.06	5	1.27	12.0222	84.6	6.10802	8	351.6	257	1134	102	8.5	2.83	3100	17.37	4.63	0.18	413.8	5.09	8.66
Mills20E	AS0SP2	466	0	9	27.7	6.37	5.4	0.74	7.20874	112.4	3.53733	6	308.4	339	1212	123	9.6	2.3	1700	21.25	3.98	0.23	314.2	4.19	5.63
Mills42E	AS0SP2	466	0	14	51.6	6.07	5.4	1.11	8.3992	153.6	2.25366	8	363.6	441	1582	133	16	4.6	4200	29.4	7.13	0.44	322.5	3.57	9.04
Mills50E	AS0SP2	466	0	5	6.61	6.28	5.4	0.86	7.80278	126.5	4.42493	7	327.6	449	1250	119	12	2.87	2300	21.69	5.7	0.21	269.1	3.22	6.93
Mills8E	AS0SP2	466	0	6	11.4	6.16	5.3	0.99	7.82979	133	7.18471	7	372	329	1536	122	12	3.2	2700	31.32	9.3	0.31	356.9	4.53	9.21
Mills13E	AS1SP0	0	146	5	8.3	6.23	5.2	0.75	9.39712	69.1	4.86875	10	348	315	696	10	13	2.01	1500	14.19	4.92	0.13	308.9	3.94	5.34
Mills16E	AS1SP0	0	146	10	21.6	6.27	5.2	0.88	10.2351	66.4	3.86	7	316.8	311	850	14	9.2	2.32	2100	14.01	5.42	0.19	302.2	3.46	5.38
Mills38E	AS1SP0	0	146	6	10.9	6.14	5.1	0.92	12.9229	69.3	3.51849	8	280.8	302	610	12	9.4	1.87	1700	18.31	2.74	0.14	214.7	3.09	5.13
Mills58E	AS1SP0	0	146	1	0.8	6.21	5.1	1	12.4209	76.7	3.46438	8	297.6	330	738	11	9.3	2.54	2000	16.96	3.61	0.15	270.5	3.78	5.1
Mills10E	AS1SP1	233	146	3	2.4	5.95	4.8	1.1	15.2443	60.9	8.19102	6	244.8	269	672	94	15	1.76	1600	14.96	2.98	0.11	282.2	3.46	5.26
Mills29E	AS1SP1	233	146	8	13.7	6.02	5.1	1.03	12.6969	83.9	4.22918	7	278.4	301	792	78	13	2.11	1600	23.4	3.84	0.12	278	3.63	6.28
Mills40E	AS1SP1	233	146	9	26.6	5.93	4.8	1.39	15.9466	90.4	4.27	7	264	369	830	97	10	2.52	2100	22.08	6.41	0.24	263.4	3.54	5.32
Mills47E	AS1SP1	233	146	4	8.5	5.99	5.1	0.99	12.2588	85.5	3.76407	8	234	289	872	84	8.8	1.89	1700	16.76	2.89	0.12	255.2	3.05	5.63
Mills28E	AS1SP2	466	146	8	14.4	5.96	5	1.17	13.5732	90.8	5.76582	7	240	304	928	163	11	2.26	1700	23.37	6.9	0.14	310.4	3.9	7.27
Mills33E	AS1SP2	466	146	9	18.1	6.03	5.1	0.95	11.0681	78.2	3.3993	9	259.2	298	934	136	9.6	2.38	1700	23.04	3.27	0.17	267.5	3.35	6.11
Mills51E	AS1SP2	466	146	0	0	6.16	5.3	0.99	9.31917	133.8	4.6588	6	300	502	1164	150	18	2.83	2200	25.31	3.43	0.26	259.7	3.52	7.79
Mills6E	AS1SP2	466	146	0	0	5.96	5	1.13	9.91593	124.2	1.89974	8	346.8	445	1240	148	16.65	3.35	2600	31.44	12.21	0.25	324	4.13	6.92
Mills22E	AS2SP0	0	291	0	0	5.86	5	1.05	11.5885	602	4.89301	7	390	394	744	13	11	2.46	2000	16.42	2.8	0.18	215	3.16	6.27
Mills32E	AS2SP0	0	291	8	16.1	5.75	4.6	1.38	20.3573	64.9	5.08793	7	218.4	288	562	16	8.6	2.22	2000	16.3	4.17	0.14	174.5	2.91	4.73
Mills46E	AS2SP0	0	291	4	7.3	5.91	4.8	1.17	18.2303	65.8	5.13433	7	210	311	534	12	8.2	1.85	1500	16	3.39	0.12	192.4	2.75	4.79
Mills7E	AS2SP0	0	291	13	38.4	5.7	4.6	1.37	18.9068	70.3	3.53792	8	247.2	332	586	14	8.6	2.36	2100	17.84	3.38	0.15	224.7	3.14	4.85
Mills14E	AS2SP1	233	291	3	3.95	5.98	4.9	1.25	15.3536	86	4.11081	9	294	309	722	56	14	2.11	1800	15.74	5.84	0.14	270.8	3.5	6.31
Mills23E	AS2SP1	233	291	4	4.6	5.96	4.8	1.26	15.6909	68.9	3.89463	9	291.6	289	712	89	7.9	1.87	2100	13.62	4.47	0.17	247.9	3.81	4.79
Mills44E	AS2SP1	233	291	13	16.7	6	5	1.11	15.3176	131.5	3.29705	7	237.6	369	636	83	17	2.01	1600	100.59	6.22	0.17	211.1	3.06	4.75
Mills48E	AS2SP1	233	291	7	16.8	5.87	4.8	1.18	17.0446	67.3	5.20914	7	210	274	652	69	9.2	1.95	1400	14.62	5.56	0.08	241.1	3.04	5.06
Mills19E	AS2SP2	466	291	3	7.6	5.9	4.8	1.23	15.7756	72.3	2.35939	6	216	246	822	166	8.8	2.01	1700	16.51	4.85	0.13	247.2	3.28	5.57
Mills43E	AS2SP2	466	291	2	6	5.57	4.8	1.47	17.1916	209	4.89432	8	238.8	443	784	159	30	2.42	2000	63.64	2.1	0.2	238.4	3.1	5.97
Mills54E	AS2SP2	466	291	4	11.7	5.89	4.8	1.38	15.6024	96	2.09946	8	238.8	312	928	148	5	2.34	1900	19.95	6.02	0.15	191.1	3.09	5.43
Mills9E	AS2SP2	466	291	7	18.8	6.15	5.1	1.1	12.3722	96.3	3.31708	8	260.4	330	948	138	10	1.99	1800	20.12	5.24	0.21	276.9	3.37	5.71
Mills15E	AS3SP0	0	583	2	3.8	5.24	4.1	2.03	31.1097	61.5	4.95401	8	200.4	320	394	17	7.8	2.05	1700	17.15	5.15	0.19	194.9	3.01	3.43
Mills27E	AS3SP0	0	583	1	1.2	5.42	4.3	1.89	26.3629	89.1	2.60043	7	216	409	480	20	12	2.46	2100	23.46	10.18	0.18	191.5	3.08	4.64
Mills34E	AS3SP0	0	583	2	1.9	5.67	4.5	1.45	22.8258	75.8	2.85446	9	194.4	403	442	15	7.8	2.38	1900	17.13	5.7	0.14	157.8	2.16	5.03
Mills53E	AS3SP0	0	583	9	27.8	6.61	4.5	1.58	23.1971	69.3	4.15423	8	199.2	373	516	15	8.5	2.22	2400	18.69	3.04	0.12	131.4	2.04	4.1
Mills12E	AS3SP1	233	583	5	8.4	5.49	4.3	1.85	25.3178	89.2	1.51926	7	235.2	338	520	96	9.5	2.34	2000	21.49	2.52	0.16	183.1	2.97	6.33
Mills18E	AS3SP1	233	583	4	7	5.69	4.5	1.62	22.8106	62.1	3.33871	7	206.4	297	594	106	11	2.44	1800	14.62	1.64	0.14	157.6	2.4	4.68
Mills31E	AS3SP1	233	583	2	1.8	5.41	4.3	1.7	26.338	106.8	3.905	6	183.6	288	492	74	13	1.89	1900	25.55	2.29	0.19	170.7	3.06	3.93
Mills59E	AS3SP1	233	583	8	17.4	5.42	4.3	1.7	23.4935	63.6	2.86415	9	222	303	574	84	9.1	2.18	1900	17.6	3.36	0.1	184.7	3.19	5.39
Mills11E	AS3SP2	466	583	0	0	5.39	4.2	1.97	27.3351	66.2	3.6	6	187.2	324	564	179	11	2	1900	20.32	2.53	0.15	152.7	2.61	5.39
Mills25E	AS3SP2	466	583	6	19.5	5.64	4.6	1.84	19.1607	96.4	2.19409	8	298.8	362	862	147	12	2.59	2400	22.03	5.33	0.25	215.5	3.46	6.45
Mills35E	AS3SP2	466	583	0	0	5.66	4.5	1.63	21.1994	72.1	1.63946	8	212.4	415	638	166	7	2.36	2300	14.81	5.62	0.15	192.4	2.67	5.66
Mills57E	AS3SP2	466	583	2	5.4	5.16	4.1	2.2	29.9606	71.5	7.04	9	199.2	294	538	180	9.6	2.32	1600	18.97	3.1	0.12	161	2.88	4.37
Mills30E	AS4SP0	0	1166	2	3.8	4.97	3.8	2.82	43.9309	84.7	6.385	5	136.8	350	308	18	18	2.15	2200	37.99	11.67	0.17	104.8	2.58	3.91
Mills36E	AS4SP0	0	1166	0	0	5.6	4.4	1.67	26.4889	83.8	5.7778	8	186	503	352	15	15	2.28	1800	19.31	2.39	0.2	143.6	1.85	4.55
Mills3E	AS4SP0	0	1166	0	0	4.93	3.8	3.24	48.9168	56.9	4.87967	9	117.6	263	338	24	13	2.34	1800	19.99	2.53	0.17	116	2.59	3.6
Mills55E	AS4SP0	0	1166	3	8.7	5.05	3.9	2.51	41.425	60.8	7.10942	8	130.8	380	290	16	9.2	2.07	1600	17.22	1.63	0.15	107.9	2.27	2.85
Mills26E	AS4SP1	233	1166	1	4.1	5.39	4.1	2.24	31.2115	66.2	6.66735	7	219.6	334	444	111	12	2.83	2000	17.23	6.69	0.16	214.3	2.73	5.08
Mills2E	AS4SP1	233	1166	1	2.6	5.24	4.1	2.1	34.6539	89.9	2.45847	7	168	304	350	99	13	1.95	1800	18.32	5.08	0.12	172.6	2.58	5.24
Mills37E	AS4SP1	233	1166	0	0	5.51	4.4	2.02	26.2402	85.5	1.63435	9	234	452	506	85	13	2.94	4600	21.33	4.32	0.17	172.2	2.31	6.19
Mills49E	AS4SP1	233	1166	2	5	5.34	4.2	1.88	29.7183	81.6	5.48689	7	172.8	361	410	80	13	2.11	1600	18.84	3.68	0.13	150	2.14	3.97
Mills21E	AS4SP2	466	1166	0	0	5.32	4.2	2.37	28.997	130.4	3.9792	6	271.2	424	486	171	18	2.61	2600	28.15	12.99	0.26	180.1	3.46	5.31
Mills39E	AS4SP2	466	1166	1	3.2	5.28	4.1	2.12	32.8673	64.2	4.06885	7	162	347	412	160	8.5	2.15	1600	16.94	3.23	0.14	122.1	2.18	4.03
Mills4E	AS4SP2	466	1166	0	0	4.87	3.8	2.86	40.3011	72	3.74	8	157.2	301	424	163	18	2.2	1800	22.08	2.59	0.17	146.7	2.85	4.46
Mills60E	AS4SP2	466	1166	1	2.9	5.42	4.1	2.07	30.8806	92.8	3.27028	8	184.8	405	404	136	15	2.28	1700	22.31	4.59	0.16	164.8	2.68	5.19
